# Supplementary material for: Secondary analyses of global datasets: do obesity and physical activity explain variation in diabetes risk across populations?
Source: Int J Obes (Lond). 2021 Feb 11;45(5):944–56. doi: 10.1038/s41366-021-00764-y (PMC8081659; doi:10.1038/s41366-021-00764-y)
Supplement: Supplementary file 5 — Supplementary Table 1 [file 41366_2021_764_MOESM5_ESM.xlsx]

## Sheet: Supplementary Table 1
Supplementary Table 1. Studies that demonstrated association of BMI, fat distribution, and weight gain with T2D [ (adults, >=18 years) (year of publication >= 1990) ]
Reference	Study Name	Design	Country	Sample size		Age (years)	Findings/Outcomes
				Males	Females
Colditz GA (1990) (1)	Nurses' Health Study	Prospective 8-year follow-up	United States		113861	30-55	1. Even at average weight, women are at increased risk of T2D 2. The relation between BMI and T2D risk is continuous
Mykkänen L (1990) (2)		Cross-sectional	Finland	471	829		Obesity, central fat distribution and family history of diabetes are major risk factors of diabetes but they could explain only 10% of the variance in 2-h glucose values.
Charles M (1991) (3)	Paris Prospective Study	Prospective 3-year follow-up	France	5042		39-50	Association of high fasting and low 2-h insulin concentration and BMI with increased risk of T2D
Cassano PA (1992) (4)	Department of Veterans Affairs Normative Aging Study	Prospective 18-year follow-up	United States	1972		22-80 yrs	1. Association of abdominal body fat accumulation with increased T2D risk 2. Association of total body adiposity with increased T2D risk 3. Association of blood glucose level with increased T2D risk
Stern MP (1992) (5)		Phase I: Cross-sectional Phase II: Prospective 8-year follow-up	United States (San Antonio and Mexico City)	699	1085	35-64 yrs	Environmental factors, including obesity, can override genetic susceptibility in the expression of the T2D trait
Chan JM (1994) (6)	Health Professionals' Follow-up Stduy	Prospective 5-year follow-up	United States	51529		40-75 yrs	1. Waist circumference may be a better indicator of the relationship between abdominal obesity and risk of T2D compared to WHR 2. BMI was the dominant risk factor for T2D
Colditz GA (1995) (7)	Nurses' Health Study	Prospective 14-year follow-up	United States		114281	30-55 yrs	Relationship of weight gain and increased risk of clinical T2D
Hanson RL (1995) (8)		Prospective 6-year follow-up	Pima Indians in the United States	552	906	22-81 yrs	Relationship of rate of weight gain and weight fluctuation with increased T2D risk
Ford ES (1997) (9)	National Health and Nutrition Examination Survey (NHANES)	Prospective 9-year follow-up	United States	3220	5325	25-74 yrs	Impact of long-term weight gain on increased T2D risk
Wannamethee S (1999) (10)	British Regional heart Study	Prospective 5-year follow-up	England, Wales, and Scotland	6916		40-59 yrs	1. Relationship of weight change with T2D risk 2. Relationship of duration of obesity with T2D risk
Moore L (1999) (11)	Framingham Study	Prospective 8-year follow-up	United States	333	285	30-50 yrs	Effect of sustained long-term weight loss among overweight individuals in reducing T2D risk
Resnick HE (2000) (12)	National Health and Nutrition Examination Survey (NHANES), Epidemiologic Follow-up (NHEFS)	Prospective 10-year follow-up	United States	668	1261	25-74 yrs	1.Association of weight gain with substantial increase in T2D risk among overweight adults 2. Even modest weight loss was associated with significant reduction in T2D risk
Hu FB (2001) (13)	Nurses' Health Study	Prospective 16-year follow-up	United States		84941	30-55 yrs	1. Overweight or obesity was the single most important predictor of T2D 2. Estimate of the proportion of cases avoided through adoption of multiple types of low-risk behavior
Koh-Banerjee P (2004) (14)	Health Professionals' Follow-up Stduy	Prospective 9-year follow-up	United States	22171		40-75 yrs	1. Relationship between changes in body weight with susequent T2D risk 2. Relationship of changes in body fat distribution with subsequent T2D risk
Oguma Y (2005) (15)	College Alumni Health Study (CAHS)	Prospective follow-up (32-36 years)	United States	20187		21-75 yrs	1. Association of weight change with risk of T2D 2. Effect of initial weight on this association
Hammam RF (2006) (16)	Diabetes Prevention Program	Prospective 3-year follow-up	United States	1079		25-84 yrs	1. Contribution of changes in weight, diet and physical activity on risk of developing T2D
