# Supplementary material for: Secondary analyses of global datasets: do obesity and physical activity explain variation in diabetes risk across populations?
Source: Int J Obes (Lond). 2021 Feb 11;45(5):944–56. doi: 10.1038/s41366-021-00764-y (PMC8081659; doi:10.1038/s41366-021-00764-y)
Supplement: Supplementary file 6 — Supplementary Table 2 [file 41366_2021_764_MOESM6_ESM.xlsx]

## Sheet: Supplementary Table 2
Supplementary Table 2. Studies investigating the association of physical activity with T2D [ (adults, >=18 years) (year of publication >= 1990) ]
Reference	Study Name	Design	Country	Sample size		Age (years)	Findings/Outcomes
				Males	Females
Schranz A (1991) (1)		Prospective 2-year follow-up	Malta	154	159		1. Age standardized 2-year risk of T2D was inversely related to the level of physical activity 2. Protective effect of physical activity was independent of BMI, gender, and family history of diabetes
Helmrich SP (1991) (2)		Prospective 14-year follow-up	United States	5990		39-68	Significant association of 500-Kcal increment in energy expenditure with reduced risk of T2Dindependent of obesity, hypertension and family history of diabetes
Manson JE (1991) (3)	Nurses' Health Study	Prospective 8-year follow-up	United States		87253	34-59	1. Significant reduction in T2D risk in women who engaed in vigorous exercise at least once a week 2. No clear dose-response gradient according to frequency of exercise
Manson JE (1992) (4)	Health Professionals follow up study	Prospective 5-year follow-up	United States	21271		40-84	1. Age-adjusted relative risk of T2D decreased with increasing frequency of exercise 2. Association of physical activity with T2D independent of BMI
Burchfiel CM (1995) (5)	The Honolulu Heart Program	Prospective 6-year follow-up	United States (Japanese-Americans)	6815		45-68	1. Inverse association of physical activity with incident diabetes 2. This association is not mediated by other risk factors including obesity
Perry IJ (1995) (6)	British Regional Heart Study	Prospective 13-year follow-up	United Kingdom	7735		40-59	Age and BMI adjusted association of moderate levels of physical activity with reduced risk of T2D
Lynch J (1996) (7)	Kuopio Ischemic Heart Disease Risk Factor Study	Prospective 4-year follow-up	Finland	897		42-60	After adjustment for age, baseline glucose values, serum triglycerides, family history of diabetes, and alcohol consumption, moderately intense physical activity was inversely associated with T2D
James SA (1998) (8)	Pitt Country Study	Cross-sectional	United States (African-Americans)	318	598	30-55	Strong association of moderate physical activity with reduced risk for T2D
Hu FB (1999) (9)	Nurses' Health Study	Prospective 8-year follow-up	United States		70102	40-65	Greater physical activity levels is associated with substantial reduction in risk of T2D including moderate levels of physical activity
Okada K (2000) (10)	Osaka Health Survey	Prospective 4-year follow-up	Japan	6013		35-60	Vigorous or regular physical activity, even once a week, is associated with risk of T2D
Hu FB (2001) (11)	Health Professionals Follow-up Study	Prospective 10-year follow-up	United States	37918		40-75	Sedentary behavior, especially prolonged TV watching is significantly associated with higher risk of T2D
Hu FB (2001) (12)	Nurses' Health Study	Prospective 16-year follow-up	United States		84941	30-55	1. Overweight or obesity was the single most important predictor of diabetes 2. Lack of exercise, poor diet, current smoking, abstinence from alcohol were all associated with increased risk of diabetes even after adjustment for BMI.
Hu G (2003) (13)		Prospective 12-year follow-up	Finland	6898	7392	35-64	Moderate and high occupational, commuting, or leisure time physical activity independently reduces risk of T2D
Hu G (2004) (14)		Prospective 9-year follow-up	Finland	2017	2353	45-64	1. Physical actiivty was inversely associated with T2D in people with or without obesity and/or glucose dysregulation 2. Stronger association of BMI with T2D compared to physical activity
Weinstein AR (2004) (15)	Women's Health Study	Prospective 7-year follow-up	United States		37878	>=45	1. BMI and physical inactivity are independent predictors of incident diabetes 2. The magnitude of association with BMI was greater than that with physical inactivity
Rana JS (2007) (16)	Nurses' Health Study	Prospective 16-year follow-up	United States		68907	30-55	1. Obesity and physical inactivity independently contribute to the development of T2D 2. Magnitude of risk contributed by obesity is much greater than that imparted by lack of physical activity
Hu FB (2003) (17)	Nurses' Health Study	Prospective 6-year follow-up	United States		50277	30-55	1. TV watching significantly associated with elevated risk of T2D independent of exercise levels 2. Light to moderate activity associated with substantially lower risk of T2D
Krishnan S (2008) (18)	The Black Women's Health Study	Prospective 10-year follow-up	United States (African-Americans)		45668	21-69	Walking or vigorous physical activity associated with reduced risk of developing T2D
Meisinger C (2005) (19)	Monitoring trends and determinants on cardiovacular diseases (MONICA)	Prospective 7-year follow-up	Germany	4069	4,034 women	25-74	Leisure time physical activity associated with reduced risk of T2D especially in non-obese women
