# Supplementary material for: Secondary analyses of global datasets: do obesity and physical activity explain variation in diabetes risk across populations?
Source: Int J Obes (Lond). 2021 Feb 11;45(5):944–56. doi: 10.1038/s41366-021-00764-y (PMC8081659; doi:10.1038/s41366-021-00764-y)
Supplement: Supplementary file 7 — Supplementary Table 3 [file 41366_2021_764_MOESM7_ESM.xlsx]

## Sheet: Supplementary Table 3
Supplementary Table 3. Studies investigating the association of obesity or physical activity across different ethnic populations/groups
Reference	Study Name	Design	Country	Ethnicity	Sample size		Age (years)	Findings/Outcomes
					Males	Females
Ramachandran A (1997) (1)	San Antonio Heart Study	Cross-sectional	United States	Asian Indian	810	963	25-64	Risk of T2D conferred by BMI was similar between Mexicans and Indians, and was higher than that among Non-Hispanic Whites
				Mexican American	815	1141
				non-Hispanic White	429	506
Nakagami T (2003) (2)	DECODE-DECODA Study	Meta-analysis		Chinese	1088	1702	31-89	The effect of BMI on the age-adjusted prevalence of T2D was modified by ethnicity with considerably lower thresholds in Indian and Maltese compared to Europeans.
				Japanese	2728	3615	35-87
				Indian	1613	1678	30-87
				European	7918	7022	30-89
				Maltese	842	1163	30-87
Shai I (2006) (3)	Nurses' Health Study	Prospective 20-year follow-up	United States	White		75584	30-55	1. Higher relative risk for T2D in Asians, Hispanics and Blacks compared to Whites 2. Stronger association of BMi with T2D risk in Asians, Hispanics and Blacks compared to Whites
				Asian		801
				Hispanic		613
				Black		1421
Jenum AK (2004) (4)		Cross-sectional	Norway	Western European	980	1322	30-67	Physical activity was significantly inversely associated with diabetes in Western Europeans but no significant association was observed among South Asians
				South Asian	121	90
Ujcic-Voortman JK (2009) (5)		Cross-sectional	The Netherlands	Dutch	175	242	18-70	Lack of physical activity cannot explain higher rates of diabetes among immigrants compared to the indigenous population
				Turkish	176	199
				Moroccan	170	144
Admiraal WM (2011) (6)	Surinamese in The Netherlands Study on Health and Ethnicity (SUNSET) Study	Cross-sectional	The Netherlands	Hindustani-Surinamese	339		35-60	Significant association of physical activity with T2D was only observed in Caucasians but not in the other ethnic groups
				African-Surinamese	596
				Dutch-Caucasian	508
Joseph JJ (2015) (7)	Multi-Ethnic Study of Atherosclerosis (MESA)	Prospective11-year follow-up	United States	Whites	1142	1283	45-84	1. Magnitude of association of physical activity with T2D varied by ethnicity 2. Statistical association in the overall cohort was mainly driven by the non-Hispanic Whites group
				Chinese-American	332	359
				African-American	658	845
				Hispanic-American	574	636
